# Supplementary material for: First Isolation of Klebsiella pneumoniae from Septicaemic Piglets in Poland
Source: Microorganisms. 2026 Jan 22;14(1):256. doi: 10.3390/microorganisms14010256 (PMC12844330; doi:10.3390/microorganisms14010256)
Supplement: Supplementary file 1 [file microorganisms-14-00256-s001.zip]

Archive with 2 entries (2 files):
- Figure S1 Figure S2.zip
- microorganisms-4053403-supplementary.pdf
